# Supplementary material for: Discovery and structural investigation of Varicella-Zoster virus gE-neutralizing antibodies isolated from a convalescent patient
Source: Protein Cell. 2025 Jun 30;16(12):1054–9. doi: 10.1093/procel/pwaf051 (PMC12742838; doi:10.1093/procel/pwaf051)
Supplement: pwaf051_Supplementary_Data [file pwaf051_supplementary_data.zip]

Archive with 2 entries (2 files):
- pwaf051_suppl_Supplementary_Figures_S1-S8_Tables_S2-S8.docx
- pwaf051_suppl_Supplementary_Figures_S1-S8_Tables_S2-S8.pdf
